# Supplementary material for: CD34+ Hematopoietic Stem Cell Counts in Alzheimer’s Disease: A Meta-Analysis
Source: Diseases. 2025 Jan 21;13(2):25. doi: 10.3390/diseases13020025 (PMC11854744; doi:10.3390/diseases13020025)
Supplement: Supplementary file 1 [file diseases-13-00025-s001.zip]

Archive with 1 entries (1 files):
- diseases-3403336-supplementary.pdf
